# Supplementary material for: Jellyfish-Inspired Ultrafast and Versatile Magnetic Soft Robots for Biomedical Applications
Source: Cyborg Bionic Syst. 2026 Apr 3;7:0540. doi: 10.34133/cbsystems.0540 (PMC13047275; doi:10.34133/cbsystems.0540)
Supplement: Supplementary 1 — Notes S1 to S7 Figs. S1 to S19 Table S1 Movies S1 to S13 [file cbsystems.0540.f1.zip]

Archive with 14 entries (14 files):
- Supplementary material20260213.docx
- Video S1.mp4
- Video S10.mp4
- Video S11.mp4
- Video S12.mp4
- Video S13.mp4
- Video S2.mp4
- Video S3.mp4
- Video S4.mp4
- Video S5.mp4
- Video S6.mp4
- Video S7.mp4
- Video S8.mp4
- Video S9.mp4
